# Supplementary material for: The Prognostic Value and Immune Landscapes of a m6A/m5C/m1A-Related LncRNAs Signature in Head and Neck Squamous Cell Carcinoma
Source: Front Cell Dev Biol. 2021 Nov 30;9:718974. doi: 10.3389/fcell.2021.718974 (PMC8670092; doi:10.3389/fcell.2021.718974)
Supplement: Supplementary file 1 [file DataSheet1.zip]

Archive with 17 entries (14 files):
- Supplementary materials/
- Supplementary materials/Supplementary figure1.docx
- __MACOSX/
- __MACOSX/Supplementary materials/
- __MACOSX/Supplementary materials/._Supplementary figure1.docx
- Supplementary materials/Supplementary Table1.docx
- __MACOSX/Supplementary materials/._Supplementary Table1.docx
- Supplementary materials/Supplementary figure3.docx
- __MACOSX/Supplementary materials/._Supplementary figure3.docx
- Supplementary materials/Supplementary figure2.docx
- __MACOSX/Supplementary materials/._Supplementary figure2.docx
- Supplementary materials/Supplementary figure1.jpg
- __MACOSX/Supplementary materials/._Supplementary figure1.jpg
- Supplementary materials/Supplementary figure2.jpg
- __MACOSX/Supplementary materials/._Supplementary figure2.jpg
- Supplementary materials/Supplementary figure3.jpg
- __MACOSX/Supplementary materials/._Supplementary figure3.jpg
